# Supplementary material for: Lipid Liquid Crystal Nanoparticles: Promising Photosensitizer Carriers for the Treatment of Infected Cutaneous Wounds
Source: Pharmaceutics. 2023 Jan 17;15(2):305. doi: 10.3390/pharmaceutics15020305 (PMC9964009; doi:10.3390/pharmaceutics15020305)
Supplement: Supplementary file 1 [file pharmaceutics-15-00305-s001.zip]

Archive with 1 entries (1 files):
- pharmaceutics-2114974-supplementary.pdf
